# Supplementary material for: Adjuvants to improve efficacy of miticides in managed honey bee (Apis mellifera) colonies to control Varroa destructor
Source: PLoS One. 2025 Jun 17;20(6):e0320037. doi: 10.1371/journal.pone.0320037 (PMC12173398; doi:10.1371/journal.pone.0320037)
Supplement: S3 Dataset — Adjuvant dose is listed as a percent composition by volume. Insecticide dose is listed as multiples of the application rate (X), where 1X Mustang Maxx is equivalent to 0.0186 percent composition by volume of formulation, or 0.00170 percent composition by weight of zeta-cypermethrin active ingredient. (XLSX) [file pone.0320037.s003.xlsx]

## Sheet: Sheet1
Treatment.Date	Insecticide	Adjuvant	Dose	Dead	Treated
2023-09-11	none	Ecostep AE-13	0	1	20
2023-09-11	none	Ecostep AE-13	1	3	20
2023-09-11	none	Ecostep AE-13	3	0	20
2023-09-11	none	Ecostep AE-13	5	2	20
2023-09-15	none	Ecostep AE-13	0	1	17
2023-09-15	none	Ecostep AE-13	1	1	17
2023-09-15	none	Ecostep AE-13	3	4	17
2023-09-15	none	Ecostep AE-13	5	4	17
2023-09-15	none	Ecostep AE-13	10	3	17
2023-09-15	none	Ecostep AE-13	20	4	17
2023-09-25	none	Ecostep AE-13	0	1	20
2023-09-25	none	Ecostep AE-13	1	1	20
2023-09-25	none	Ecostep AE-13	3	3	20
2023-09-25	none	Ecostep AE-13	5	2	20
2023-09-25	none	Ecostep AE-13	10	4	20
2023-09-25	none	Ecostep AE-13	20	7	20
2023-10-02	none	Ecostep AE-13	0	1	20
2023-10-02	none	Ecostep AE-13	1	0	20
2023-10-02	none	Ecostep AE-13	3	0	20
2023-10-02	none	Ecostep AE-13	5	1	20
2023-10-02	none	Ecostep AE-13	10	0	20
2023-10-02	none	Ecostep AE-13	20	1	20
2023-09-11	none	Ecostep BC-12	0	0	20
2023-09-11	none	Ecostep BC-12	1	2	20
2023-09-11	none	Ecostep BC-12	3	3	20
2023-09-11	none	Ecostep BC-12	10	9	20
2023-09-11	none	Ecostep BC-12	20	16	20
2023-09-15	none	Ecostep BC-12	0	1	17
2023-09-15	none	Ecostep BC-12	1	4	17
2023-09-15	none	Ecostep BC-12	3	3	17
2023-09-15	none	Ecostep BC-12	5	0	17
2023-09-15	none	Ecostep BC-12	10	1	17
2023-09-15	none	Ecostep BC-12	20	9	17
2023-09-25	none	Ecostep BC-12	0	1	20
2023-09-25	none	Ecostep BC-12	1	0	20
2023-09-25	none	Ecostep BC-12	3	0	20
2023-09-25	none	Ecostep BC-12	5	1	20
2023-09-25	none	Ecostep BC-12	10	4	20
2023-09-25	none	Ecostep BC-12	20	12	20
2023-10-02	none	Ecostep BC-12	0	0	20
2023-10-02	none	Ecostep BC-12	1	0	20
2023-10-02	none	Ecostep BC-12	3	0	20
2023-10-02	none	Ecostep BC-12	5	0	20
2023-10-02	none	Ecostep BC-12	10	1	20
2023-10-02	none	Ecostep BC-12	20	0	20
2023-09-09	none	Ecostep CE-13	0	2	20
2023-09-09	none	Ecostep CE-13	1	2	20
2023-09-09	none	Ecostep CE-13	3	8	20
2023-09-09	none	Ecostep CE-13	5	2	20
2023-09-09	none	Ecostep CE-13	10	2	20
2023-09-09	none	Ecostep CE-13	20	9	20
2023-09-23	none	Ecostep CE-13	0	1	20
2023-09-23	none	Ecostep CE-13	1	5	20
2023-09-23	none	Ecostep CE-13	3	2	20
2023-09-23	none	Ecostep CE-13	5	1	20
2023-09-23	none	Ecostep CE-13	10	4	20
2023-09-23	none	Ecostep CE-13	20	6	20
2023-09-30	none	Ecostep CE-13	0	1	20
2023-09-30	none	Ecostep CE-13	1	0	20
2023-09-30	none	Ecostep CE-13	3	0	20
2023-09-30	none	Ecostep CE-13	5	0	20
2023-09-30	none	Ecostep CE-13	10	0	20
2023-09-30	none	Ecostep CE-13	20	1	20
2023-09-30	none	Ecostep CE-13	0	2	20
2023-09-30	none	Ecostep CE-13	1	0	20
2023-09-30	none	Ecostep CE-13	3	2	20
2023-09-30	none	Ecostep CE-13	5	6	20
2023-09-30	none	Ecostep CE-13	10	4	20
2023-09-30	none	Ecostep CE-13	20	5	20
2023-09-15	none	Ecostep SE-11	0	0	20
2023-09-15	none	Ecostep SE-11	1	2	20
2023-09-15	none	Ecostep SE-11	5	2	20
2023-09-15	none	Ecostep SE-11	10	2	20
2023-09-15	none	Ecostep SE-11	20	3	20
2023-09-18	none	Ecostep SE-11	0	2	19
2023-09-18	none	Ecostep SE-11	1	1	20
2023-09-18	none	Ecostep SE-11	3	2	20
2023-09-18	none	Ecostep SE-11	5	6	19
2023-09-18	none	Ecostep SE-11	10	17	20
2023-09-18	none	Ecostep SE-11	20	8	20
2023-09-25	none	Ecostep SE-11	0	0	20
2023-09-25	none	Ecostep SE-11	1	2	20
2023-09-25	none	Ecostep SE-11	3	0	20
2023-09-25	none	Ecostep SE-11	5	1	20
2023-09-25	none	Ecostep SE-11	10	7	20
2023-09-25	none	Ecostep SE-11	20	9	20
2023-10-02	none	Ecostep SE-11	0	0	20
2023-10-02	none	Ecostep SE-11	1	0	20
2023-10-02	none	Ecostep SE-11	3	0	20
2023-10-02	none	Ecostep SE-11	5	1	20
2023-10-02	none	Ecostep SE-11	10	0	20
2023-10-02	none	Ecostep SE-11	20	9	20
2023-06-12	none	Silwet L-7500	0	0	21
2023-06-12	none	Silwet L-7500	0.3	0	21
2023-06-12	none	Silwet L-7500	1	0	21
2023-06-12	none	Silwet L-7500	3	0	20
2023-06-12	none	Silwet L-7500	10	1	24
2023-06-17	none	Silwet L-7500	0	0	20
2023-06-17	none	Silwet L-7500	0.3	2	20
2023-06-17	none	Silwet L-7500	1	0	20
2023-06-17	none	Silwet L-7500	3	0	21
2023-06-17	none	Silwet L-7500	10	0	20
2023-06-22	none	Silwet L-7500	0	0	20
2023-06-22	none	Silwet L-7500	1	1	20
2023-06-22	none	Silwet L-7500	3	0	20
2023-06-22	none	Silwet L-7500	5	0	20
2023-06-22	none	Silwet L-7500	10	0	20
2023-06-22	none	Silwet L-7500	15	1	20
2023-06-22	none	Silwet L-7500	20	4	20
2023-07-01	none	Silwet L-7500	0	0	22
2023-07-01	none	Silwet L-7500	1	0	23
2023-07-01	none	Silwet L-7500	3	1	22
2023-07-01	none	Silwet L-7500	5	0	22
2023-07-01	none	Silwet L-7500	10	0	21
2023-07-01	none	Silwet L-7500	15	2	21
2023-07-01	none	Silwet L-7500	20	3	22
2023-07-15	none	Silwet L-7500	0	1	20
2023-07-15	none	Silwet L-7500	1	0	20
2023-07-15	none	Silwet L-7500	3	0	20
2023-07-15	none	Silwet L-7500	5	0	20
2023-07-15	none	Silwet L-7500	10	1	19
2023-07-15	none	Silwet L-7500	20	2	20
2023-07-15	none	Silwet L-7500	0	1	20
2023-07-15	none	Silwet L-7500	1	0	20
2023-07-15	none	Silwet L-7500	3	0	20
2023-07-15	none	Silwet L-7500	5	0	20
2023-07-15	none	Silwet L-7500	10	1	20
2023-07-15	none	Silwet L-7500	20	0	21
2023-07-22	none	Silwet L-7500	0	2	20
2023-07-22	none	Silwet L-7500	1	1	20
2023-07-22	none	Silwet L-7500	3	0	20
2023-07-22	none	Silwet L-7500	5	0	20
2023-07-22	none	Silwet L-7500	10	3	20
2023-07-22	none	Silwet L-7500	20	1	20
2023-07-24	none	Silwet L-7500	0	0	20
2023-07-24	none	Silwet L-7500	1	0	20
2023-07-24	none	Silwet L-7500	3	1	20
2023-07-24	none	Silwet L-7500	5	2	20
2023-07-24	none	Silwet L-7500	10	0	20
2023-07-24	none	Silwet L-7500	20	3	20
2023-05-24	Mustang Maxx	none	0	0	20
2023-05-24	Mustang Maxx	none	0.1	0	20
2023-05-24	Mustang Maxx	none	0.3	2	20
2023-05-24	Mustang Maxx	none	1	3	20
2023-05-24	Mustang Maxx	none	3	18	20
2023-05-27	Mustang Maxx	none	0	2	20
2023-05-27	Mustang Maxx	none	0.1	1	20
2023-05-27	Mustang Maxx	none	0.3	0	20
2023-05-27	Mustang Maxx	none	1	5	20
2023-05-27	Mustang Maxx	none	3	19	20
2023-06-23	Mustang Maxx	none	0	0	21
2023-06-23	Mustang Maxx	none	0.1	0	20
2023-06-23	Mustang Maxx	none	0.3	0	22
2023-06-23	Mustang Maxx	none	1	2	19
2023-06-23	Mustang Maxx	none	3	8	20
2023-06-26	Mustang Maxx	none	0	0	20
2023-06-26	Mustang Maxx	none	0.1	0	20
2023-06-26	Mustang Maxx	none	0.3	0	20
2023-06-26	Mustang Maxx	none	1	0	20
2023-06-26	Mustang Maxx	none	3	16	20
2023-07-04	Mustang Maxx	none	0	1	20
2023-07-04	Mustang Maxx	none	0.1	0	20
2023-07-04	Mustang Maxx	none	0.3	3	20
2023-07-04	Mustang Maxx	none	1	0	20
2023-07-04	Mustang Maxx	none	3	4	20
2023-07-09	Mustang Maxx	none	0	0	21
2023-07-09	Mustang Maxx	none	0.1	1	20
2023-07-09	Mustang Maxx	none	0.3	0	21
2023-07-09	Mustang Maxx	none	1	1	21
2023-07-09	Mustang Maxx	none	3	12	20
2023-07-14	Mustang Maxx	none	0	0	19
2023-07-14	Mustang Maxx	none	0.1	0	19
2023-07-14	Mustang Maxx	none	0.3	1	19
2023-07-14	Mustang Maxx	none	1	2	19
2023-07-14	Mustang Maxx	none	3	7	19
2023-07-20	Mustang Maxx	none	0	0	21
2023-07-20	Mustang Maxx	none	0.1	0	21
2023-07-20	Mustang Maxx	none	0.3	1	21
2023-07-20	Mustang Maxx	none	1	0	20
2023-07-20	Mustang Maxx	none	3	8	21
2023-07-20	Mustang Maxx	none	10	21	21
2023-08-11	Mustang Maxx	none	0	0	19
2023-08-11	Mustang Maxx	none	0.1	0	20
2023-08-11	Mustang Maxx	none	0.3	0	20
2023-08-11	Mustang Maxx	none	1	2	20
2023-08-11	Mustang Maxx	none	3	17	20
2023-08-11	Mustang Maxx	none	10	20	20
2023-10-03	Mustang Maxx	none	0	2	20
2023-10-03	Mustang Maxx	none	0.1	0	20
2023-10-03	Mustang Maxx	none	0.3	1	20
2023-10-03	Mustang Maxx	none	1	3	20
2023-10-03	Mustang Maxx	none	3	20	20
2023-10-03	Mustang Maxx	none	10	20	20
