# Supplementary material for: Adjuvants to improve efficacy of miticides in managed honey bee (Apis mellifera) colonies to control Varroa destructor
Source: PLoS One. 2025 Jun 17;20(6):e0320037. doi: 10.1371/journal.pone.0320037 (PMC12173398; doi:10.1371/journal.pone.0320037)
Supplement: S4 Dataset — (XLSX) [file pone.0320037.s004.xlsx]

## Sheet: Sheet1
Collection Date	Colony	AI	AI Percent	PFA	PFA Percent	Solvent	Dilution Date	24h bees dead	24h varroa dead	Bee weight (g)	Varroa Wash	Flag	Comments	Total Bees	Total Varroa	Mites per 100 bees	2h efficacy	24h efficacy	24h bee mort
2023-08-23	Bee Lab 81	Control	0	Control	0	Glycerin	2023-08-23	0	1	38	10			430.92	11	2.55268	0	9.09091	0
2023-08-23	Bee Lab 81	Clove Oil	3	Control	0	Glycerin	2023-08-23	7	1	39	7			442.26	8	1.80889	12.5	12.5	1.58278
2023-08-24	Bee Lab 81	Control	0	Control	0	Glycerin	2023-08-24	3	1	42	13			476.28	14	2.93945	0	7.14286	0.629882
2023-08-24	Bee Lab 81	Clove Oil	3	Control	0	Glycerin	2023-08-24	0	0	39	6			442.26	6	1.35667	0	0	0
2023-08-24	Bee Lab 81	Clove Oil	3	Eco BC-12	1.5	Glycerin	2023-08-24	2	2	34	8			385.56	10	2.59363	0	20	0.518726
2023-08-24	Bee Lab 81	Clove Oil	3	Eco SE-11	1.5	Glycerin	2023-08-24	1	2	38	9			430.92	11	2.55268	0	18.1818	0.232062
2023-08-24	Bee Lab 134	Control	0	Control	0	Glycerin	2023-08-24	2	18	35	45			396.9	63	15.873	7.93651	28.5714	0.503905
2023-08-24	Bee Lab 134	Clove Oil	3	Control	0	Glycerin	2023-08-24	2	18	34	32			385.56	50	12.9682	10	36	0.518726
2023-08-24	Bee Lab 134	Clove Oil	3	Eco BC-12	1.5	Glycerin	2023-08-24	2	31	31	22			351.54	53	15.0765	35.8491	58.4906	0.568925
2023-08-24	Bee Lab 134	Clove Oil	3	Eco SE-11	1.5	Glycerin	2023-08-24	7	24	34	34			385.56	58	15.0431	24.1379	41.3793	1.81554
2023-09-07	Bee Lab 20	Control	0	Control	0	Glycerin	2023-09-07	1	4	52	6			589.68	10	1.69584	10	40	0.169584
2023-09-07	Bee Lab 20	Clove Oil	3	Control	0	Glycerin	2023-09-07	5	11	57	15			646.38	26	4.0224	34.6154	42.3077	0.773539
2023-09-07	Bee Lab 20	Clove Oil	3	Eco BC-12	1.5	Glycerin	2023-09-07	1	10	37	1		50% bees at bottom	419.58	11	2.62167	81.8182	90.9091	0.238334
2023-09-07	Bee Lab 20	Clove Oil	3	Eco SE-11	1.5	Glycerin	2023-09-07	3	11	45	13			510.3	24	4.70312	37.5	45.8333	0.587889
2023-09-07	Bee Lab 20	Clove Oil	3	Eco AE-13	1.5	Glycerin	2023-09-07	1	10	50	7			567	17	2.99824	23.5294	58.8235	0.176367
2023-09-07	Bee Lab 20	Clove Oil	3	S-7500	0.5	Glycerin	2023-09-07	2	14	55	15			623.7	29	4.64967	24.1379	48.2759	0.320667
2023-09-07	Bee Lab 25	Control	0	Control	0	Glycerin	2023-09-07	4	12	39	23			442.26	35	7.9139	14.2857	34.2857	0.904445
2023-09-07	Bee Lab 25	Clove Oil	3	Control	0	Glycerin	2023-09-07	7	13	57	20			646.38	33	5.10536	18.1818	39.3939	1.08295
2023-09-07	Bee Lab 25	Clove Oil	3	Eco BC-12	1.5	Glycerin	2023-09-07	4	17	37	15			419.58	32	7.62667	31.25	53.125	0.953334
2023-09-07	Bee Lab 25	Clove Oil	3	Eco SE-11	1.5	Glycerin	2023-09-07	9	15	46	9			521.64	24	4.60087	41.6667	62.5	1.72533
2023-09-07	Bee Lab 25	Clove Oil	3	Eco AE-13	1.5	Glycerin	2023-09-07	2	36	55	9			623.7	45	7.21501	42.2222	80	0.320667
2023-09-07	Bee Lab 25	Clove Oil	3	S-7500	0.5	Glycerin	2023-09-07	5	19	48	8			544.32	27	4.96032	40.7407	70.3704	0.918577
2023-09-14	Bee Lab 20	Control	0	Control	0	Glycerin	2023-09-14	7	8	40	17			453.6	25	5.51146	0	32	1.54321
2023-09-14	Bee Lab 20	Clove Oil	3	Control	0	Glycerin	2023-09-14	2	5	43	10			487.62	15	3.07617	13.3333	33.3333	0.410155
2023-09-14	Bee Lab 20	Clove Oil	3	Eco BC-12	1.5	Glycerin	2023-09-14	4	24	45	8			510.3	32	6.27082	25	75	0.783853
2023-09-14	Bee Lab 20	Clove Oil	3	Eco AE-13	1.5	Glycerin	2023-09-14	7	17	37	7			419.58	24	5.72001	33.3333	70.8333	1.66834
2023-09-14	Bee Lab 20	Clove Oil	3	Eco SE-11	1.5	Glycerin	2023-09-14	3	12	46	14			521.64	26	4.98428	38.4615	46.1538	0.575109
2023-09-14	Bee Lab 20	Clove Oil	3	S-7500	0.5	Glycerin	2023-09-14	13	6	39	4			442.26	10	2.26111	20	60	2.93945
2023-09-14	Bee Lab 56	Control	0	Control	0	Glycerin	2023-09-14	1	3	45	6			510.3	9	1.76367	0	33.3333	0.195963
2023-09-14	Bee Lab 56	Clove Oil	3	Eco BC-12	1.5	Glycerin	2023-09-14	18	10	32	1			362.88	11	3.03131	54.5455	90.9091	4.96032
2023-09-14	Bee Lab 56	Clove Oil	3	Eco SE-11	1.5	Glycerin	2023-09-14	2	6	41	3			464.94	9	1.93573	11.1111	66.6667	0.430163
2023-10-17	Bee Lab 81	Fenpyroximate	0.2	Eco BC-12	0.5	Glycerin	2023-10-17	6	6	32	0			362.88	6	1.65344	33.3333	100	1.65344
2023-10-17	Bee Lab 92	Control	0	Control	0	Glycerin	2023-10-17	0	8	29	17			328.86	28	8.51426	7.14286	28.5714	0
2023-10-17	Bee Lab 92	Fenpyroximate	0.2	Control	0	Glycerin	2023-10-17	10	10	32	6			362.88	20	5.51146	5	50	2.75573
2023-10-17	Bee Lab 92	Fenpyroximate	0.2	Eco BC-12	0.5	Glycerin	2023-10-17	27	28	30	3			340.2	31	9.11229	58.0645	90.3226	7.93651
2023-10-17	Bee Lab 92	Fenpyroximate	0.2	Eco SE-11	0.5	Glycerin	2023-10-17	57	26	31	1			351.54	27	7.68049	66.6667	96.2963	16.2144
2023-10-17	Bee Lab 92	Fenpyroximate	0.2	Eco CE-13	0.5	Glycerin	2023-10-17	39	31	35	0			396.9	31	7.81053	61.2903	100	9.82615
2023-10-17	Bee Lab 92	Fenpyroximate	0.2	S-7500	0.2	Glycerin	2023-10-17	15	13	26	4			294.84	19	6.44417	31.5789	68.4211	5.08751
2023-10-23	Bee Lab 20	Control	0	Control	0	Glycerin	2023-10-23	0	7	37	15			419.58	26	6.19667	3.84615	26.9231	0
2023-10-23	Bee Lab 20	Fenpyroximate	0.2	Control	0	Glycerin	2023-10-23	0	7	32	16			362.88	30	8.2672	3.33333	23.3333	0
2023-10-23	Bee Lab 20	Fenpyroximate	0.2	Eco BC-12	0.5	Glycerin	2023-10-23	2	20	41	13			464.94	41	8.81834	19.5122	48.7805	0.430163
2023-10-23	Bee Lab 20	Fenpyroximate	0.2	Eco SE-11	0.5	Glycerin	2023-10-23	4	14	35	7			396.9	33	8.31444	15.1515	42.4242	1.00781
2023-10-23	Bee Lab 20	Fenpyroximate	0.2	Eco CE-13	0.5	Glycerin	2023-10-23	0	17	42	14			476.28	45	9.44822	13.3333	37.7778	0
2023-10-23	Bee Lab 20	Fenpyroximate	0.2	S-7500	0.2	Glycerin	2023-10-23	0	9	35	7			396.9	22	5.54296	9.09091	40.9091	0
2023-10-23	Bee Lab 25	Control	0	Control	0	Glycerin	2023-10-23	0	9	36	13			408.24	24	5.87889	29.1667	37.5	0
2023-10-23	Bee Lab 25	Fenpyroximate	0.2	Control	0	Glycerin	2023-10-23	0	10	27	4			306.18	18	5.87889	16.6667	55.5556	0
2023-10-23	Bee Lab 25	Fenpyroximate	0.2	Eco BC-12	0.5	Glycerin	2023-10-23	23	10	34	1		24 hmany bees at bottom of cup	385.56	29	7.52153	6.89655	34.4828	5.96535
2023-10-23	Bee Lab 25	Fenpyroximate	0.2	Eco SE-11	0.5	Glycerin	2023-10-23	6	5	29	1			328.86	27	8.21018	14.8148	18.5185	1.82448
2023-10-23	Bee Lab 25	Fenpyroximate	0.2	Eco CE-13	0.5	Glycerin	2023-10-23	15	12	35	5			396.9	36	9.07029	13.8889	33.3333	3.77929
2023-10-23	Bee Lab 25	Fenpyroximate	0.2	S-7500	0.2	Glycerin	2023-10-23	5	10	30	1			340.2	16	4.70312	31.25	62.5	1.46972
2023-10-25	Bee Lab 163	Control	0	Control	0	Glycerin	2023-10-25	1	5	28	6			317.52	17	5.35399	5.88235	29.4118	0.314941
2023-10-25	Bee Lab 163	Fenpyroximate	0.2	Control	0	Glycerin	2023-10-25	1	23	34	14			385.56	28	7.26216	14.2857	82.1429	0.259363
2023-10-25	Bee Lab 163	Fenpyroximate	0.2	Eco BC-12	0.5	Glycerin	2023-10-25	4	25	25	2			283.5	28	9.87654	28.5714	89.2857	1.41093
2023-10-25	Bee Lab 163	Fenpyroximate	0.2	Eco SE-11	0.5	Glycerin	2023-10-25	6	25	30	1		24h 20% of bees on bottom	340.2	29	8.5244	13.7931	86.2069	1.76367
2023-10-25	Bee Lab 163	Fenpyroximate	0.2	Eco CE-13	0.5	Glycerin	2023-10-25	15	18	32	3		Queen present	362.88	34	9.36949	29.4118	52.9412	4.1336
2023-10-25	Bee Lab 163	Fenpyroximate	0.2	S-7500	0.2	Glycerin	2023-10-25	7	15	27	7			306.18	22	7.18532	18.1818	68.1818	2.28624
2023-10-25	Bee Lab 163	Control	0	Control	0	Glycerin	2023-10-25	2	6	35	21			396.9	27	6.80272	3.7037	22.2222	0.503905
2023-10-25	Bee Lab 163	Fenpyroximate	0.2	Control	0	Glycerin	2023-10-25	1	16	38	18			430.92	34	7.8901	5.88235	47.0588	0.232062
2023-10-25	Bee Lab 163	Fenpyroximate	0.2	Eco BC-12	0.5	Glycerin	2023-10-25	3	36	33	5		1 yellow jacket	374.22	41	10.9561	24.3902	87.8049	0.801667
2023-10-25	Bee Lab 163	Fenpyroximate	0.2	Eco SE-11	0.5	Glycerin	2023-10-25	3	38	35	4			396.9	42	10.582	26.1905	90.4762	0.755858
2023-10-25	Bee Lab 163	Fenpyroximate	0.2	Eco CE-13	0.5	Glycerin	2023-10-25	12	49	34	2			385.56	51	13.2275	35.2941	96.0784	3.11236
2023-10-25	Bee Lab 163	Fenpyroximate	0.2	S-7500	0.2	Glycerin	2023-10-25	2	32	32	11			362.88	43	11.8496	9.30233	74.4186	0.551146
2023-08-10	250yd 60	Control	0	Control	0	Glycerin	2023-08-10	2	4	35	11			396.9	15	3.77929	6.66667	26.6667	0.503905
2023-08-10	250yd 60	Oxalic Acid	20	Control	0	Glycerin	2023-08-10	0	11	29	2			328.86	13	3.95305	0	84.6154	0
2023-08-10	250yd 60	Oxalic Acid	20	Eco BC-12	0.5	Glycerin	2023-08-10	7	10	28	0			317.52	10	3.14941	0	100	2.20459
2023-08-10	250yd 60	Oxalic Acid	20	Eco CE-13	0.5	Glycerin	2023-08-10	2	8	24	1			272.16	9	3.30688	0	88.8889	0.734862
2023-08-10	250yd 60	Oxalic Acid	20	Eco SE-11	0.5	Glycerin	2023-08-10	3	20	31	1			351.54	21	5.97372	0	95.2381	0.853388
2023-08-10	250yd 60	Oxalic Acid	20	S-7500	0.2	Glycerin	2023-08-10	5	15	25	0			283.5	15	5.29101	0	100	1.76367
2023-08-10	250yd 16	Control	0	Control	0	Glycerin	2023-08-10	2	1	21	9			238.14	10	4.19921	10	10	0.839842
2023-08-10	250yd 16	Oxalic Acid	20	Control	0	Glycerin	2023-08-10	1	6	18	2			204.12	8	3.91926	0	75	0.489908
2023-08-10	250yd 16	Oxalic Acid	20	Eco BC-12	0.5	Glycerin	2023-08-10	3	8	24	0			272.16	8	2.93945	0	100	1.10229
2023-08-10	250yd 16	Oxalic Acid	20	Eco CE-13	0.5	Glycerin	2023-08-10	1	16	24	0			272.16	16	5.87889	0	100	0.367431
2023-08-10	250yd 16	Oxalic Acid	20	Eco SE-11	0.5	Glycerin	2023-08-10	2	7	21	1			238.14	8	3.35937	0	87.5	0.839842
2023-08-10	250yd 16	Oxalic Acid	20	S-7500	0.2	Glycerin	2023-08-10	0	11	21	2			238.14	13	5.45897	0	84.6154	0
2023-08-14	Bee Lab 81	Control	0	Control	0	Glycerin	2023-08-14	0	6	27	13			306.18	19	6.2055	0	31.5789	0
2023-08-14	Bee Lab 81	Oxalic Acid	20	Control	0	Glycerin	2023-08-14	0	15	35	10			396.9	25	6.29882	8	60	0
2023-08-14	Bee Lab 81	Oxalic Acid	20	Eco BC-12	0.5	Glycerin	2023-08-14	0	20	30	2			340.2	22	6.46678	0	90.9091	0
2023-08-14	Bee Lab 81	Oxalic Acid	20	Eco CE-13	0.5	Glycerin	2023-08-14	1	23	33	9			374.22	32	8.55112	6.25	71.875	0.267222
2023-08-14	Bee Lab 81	Oxalic Acid	20	Eco SE-11	0.5	Glycerin	2023-08-14	1	20	30	4			340.2	24	7.05467	0	83.3333	0.293945
2023-08-14	Bee Lab 81	Oxalic Acid	20	S-7500	0.2	Glycerin	2023-08-14	0	28	36	10			408.24	38	9.30825	2.63158	73.6842	0
2023-08-14	Bee Lab 81	Control	0	Control	0	Glycerin	2023-08-14	0	6	27	13			306.18	19	6.2055	0	31.5789	0
2023-08-14	Bee Lab 81	Oxalic Acid	20	Control	0	Glycerin	2023-08-14	0	15	35	10			396.9	25	6.29882	8	60	0
2023-08-14	Bee Lab 81	Oxalic Acid	20	Eco BC-12	0.5	Glycerin	2023-08-14	0	20	30	2			340.2	22	6.46678	0	90.9091	0
2023-08-14	Bee Lab 81	Oxalic Acid	20	Eco CE-13	0.5	Glycerin	2023-08-14	1	23	33	9			374.22	32	8.55112	6.25	71.875	0.267222
2023-08-14	Bee Lab 81	Oxalic Acid	20	Eco SE-11	0.5	Glycerin	2023-08-14	1	20	30	4			340.2	24	7.05467	0	83.3333	0.293945
2023-08-14	Bee Lab 81	Oxalic Acid	20	S-7500	0.2	Glycerin	2023-08-14	0	28	36	10			408.24	38	9.30825	2.63158	73.6842	0
2023-08-16	250yd 0	Control	0	Control	0	Glycerin	2023-08-10	2	3	38	5			430.92	8	1.85649	0	37.5	0.464123
2023-08-16	250yd 0	Oxalic Acid	20	Control	0	Glycerin	2023-08-10	0	10	38	0			430.92	10	2.32062	10	100	0
2023-08-16	250yd 0	Oxalic Acid	20	Eco BC-12	0.5	Glycerin	2023-08-10	0	5	30	0			340.2	5	1.46972	0	100	0
2023-08-16	250yd 0	Oxalic Acid	20	Eco CE-13	0.5	Glycerin	2023-08-10	4	8	32	0			362.88	8	2.20459	12.5	100	1.10229
2023-08-16	250yd 0	Oxalic Acid	20	Eco SE-11	0.5	Glycerin	2023-08-10	5	12	36	1			408.24	13	3.1844	0	92.3077	1.22477
2023-08-16	250yd 0	Oxalic Acid	20	S-7500	0.2	Glycerin	2023-08-10	4	10	40	1			453.6	11	2.42504	0	90.9091	0.881834
