# Supplementary material for: Adjuvants to improve efficacy of miticides in managed honey bee (Apis mellifera) colonies to control Varroa destructor
Source: PLoS One. 2025 Jun 17;20(6):e0320037. doi: 10.1371/journal.pone.0320037 (PMC12173398; doi:10.1371/journal.pone.0320037)
Supplement: S5 Dataset — (XLSX) [file pone.0320037.s005.xlsx]

## Sheet: Field Summary
Location	Colony	Treatment	SeamsInitial	SeamsFinal	WashInitial	WashFinal	-2	0	2	4	7	14	21	Strip
250yard	180	Control	23.5065	12.7857	5.39419	17.0807	190.025	114.064	123.731	114.551	166.477	79.6081	76.7365	105
250yard	85	Control	22.8831	6.05195	12.6667	30.4688	190.3	113.697	124.361	92.0716	116.771	36.7938	25.5244	827
Mellinger	91	Control	18.2403	8.85065	3.61446	3.31325	18.2341	11.1585	19.9797	43.5191	12.4138	22.5963	9.77929	2247
EastBadger	18	Control	15	2.25	18.4332	43.617	78.6178	92.4179	99.4252	82.1408	88.2596	38.4211	54.6275	0
EastBadger	83	Control	13.4091	5.5	22.0779	9.69388	40.2762	36.3609	42.0577	30.4118	28.3093	17.3304	25.5215	2
250yard	73	Oxalic	18	15	0.952381	6.78337	80.1518	99.2587	167.263	128.058	158.835	127.474	132.31	314
250yard	8	Oxalic	14	4	8.73288	26.6254	152.058	297.862	390.933	300.24	328.513	108.793	46.1606	831
250yard	90	Oxalic	22.8182	11.7532	13.8636	2.64766	201.865	316.74	581.103	565.434	508.884	147.072	121.325	2247
Mellinger	23	Oxalic	17.4416	12.7208	8.19672	0.692042	58.9761	120.047	396.571	238.225	130.392	68.7914	15.6256	176
Mellinger	100	Oxalic	19.7857	10.9091	15.8416	2.64901	60.4505	149.023	521.479	579.973	241.294	212.021	75.2239	152
EastBadger	32	Oxalic	18.75	5.5	25.3425	14.1304	190.873	160.533	415.724	441.634	204.232	35.7503	46.1822	1287
EastBadger	44	Oxalic	10	6	11.5079	0.714286	17.9006	52.3442	164.571	142.434	109.391	30.4929	27.4659	128
250yard	74	Adjuvant	21.7857	11.4416	5.52995	6.30372	225.443	516.058	449.338	439.375	414.657	130.497	101.641	1969
250yard	77	Adjuvant	24.1948	15.2532	8.03922	1.85185	176.187	972.919	607.177	544.314	560.991	89.6851	93.4858	1382
250yard	25	Adjuvant	15	6.5	17.5131	15.1596	193.31	263.269	433.104	228.057	267.834	43.331	27.1196	1271
Mellinger	98	Adjuvant	19.0974	12.5	3.66972	0.540541	63.9126	181.255	107.099	13.0557	82.7884	126.289	11.7312	412
EastBadger	195	Adjuvant	15	4.5	21.6117	18.7739	46.2591	1312.96	511.029	351.368	322.36	122.061	125.453	314
EastBadger	75	Adjuvant	14.2597	10.7273	9.15751	4.16667	76.5746	129.251	189.235	149.367	141.075	52.1053	31.0048	547
