# Supplementary material for: Adjuvants to improve efficacy of miticides in managed honey bee (Apis mellifera) colonies to control Varroa destructor
Source: PLoS One. 2025 Jun 17;20(6):e0320037. doi: 10.1371/journal.pone.0320037 (PMC12173398; doi:10.1371/journal.pone.0320037)
Supplement: S6 Dataset — (XLSX) [file pone.0320037.s006.xlsx]

## Sheet: Sheet1
Apiary	Colony	Treatment	PreTotalSeams	PreMitesPer100	PostTotalSeams	PostMitesPer100
250yard	4	Adjuvant	15.5	0.3663	14.5	0.387597
250yard	31	Adjuvant	20.8182	0	19.1623	0.380228
250yard	73	Adjuvant	21.4123	0	20.8831	0.896861
Beef	96	Adjuvant	14.75	0.588235	17.5	0.873362
Beef	25	Adjuvant	15.5	0.588235	19	0
Beef	41	Adjuvant	26.75	2.25564	30	0
EastBadger	190	Adjuvant	15	0.873362	15	0
EastBadger	20	Adjuvant	19	0	22	0
EastBadger	194	Adjuvant	22.3831	0.442478	23.7597	1.07527
250yard	39	Control	14.25	0	15	0.760456
250yard	90	Control	18	1.65746	16.5	2.01613
250yard	18	Control	26.3831	0.568182	25.0714	1.43369
Beef	56	Control	12.5812	0	16.2532	2.97872
Beef	24	Control	19.25	0.398406	23	3.38346
Beef	132	Control	22.5	2.47934	21	2.04082
EastBadger	157	Control	16.5	0.909091	16	2.53165
EastBadger	91	Control	17.0649	0.425532	18.8247	1.2605
EastBadger	92	Control	20.474	0.823045	20.6623	2.65487
250yard	139	Oxalic	13.5	0.724638	15.5	2.01613
250yard	89	Oxalic	18	0	16.5	0.931677
250yard	23	Oxalic	22.5747	0.490196	19.5065	0.790514
Beef	163	Oxalic	11.75	0	15	0.4329
Beef	182	Oxalic	16.5	0	21	0.701754
Beef	77	Oxalic	25	0.568182	27	1.43885
EastBadger	170	Oxalic	14	0	14.5	0.980392
EastBadger	129	Oxalic	17.5	0	19.3182	0.387597
EastBadger	98	Oxalic	25.1364	1.46341	24.8182	1.50376
